# Supplementary material for: Contrasting Effects of Extreme Drought and Snowmelt Patterns on Mountain Plants along an Elevation Gradient
Source: Front Plant Sci. 2017 Aug 29;8:1478. doi: 10.3389/fpls.2017.01478 (PMC5581835; doi:10.3389/fpls.2017.01478)
Supplement: Supplementary file 1 [file Table_1.XLSX]

## Sheet: Appendix 1 Study sites
Appendix 1. Characteristics of the study sites, as well as data on environment in the treatment plots
Advanced snowmelt treatment: the date of snow removal equals the date of snow melt
NA - data not available
Plot		Altitude, m a.s.l.		Coordinates			Site enclosure by electric fence		Snow manipulations									Extreme drought treatment					Mean soil moisture content, %
									Snow removed	Snow depth, cm				Snowmelt date (day of year)				Treatment begin	Treatment end	Mean near-surface temperature, ⁰C
				N	E					Control	Advanced	Delayed		Control	Advanced	Delayed				Control	Treatment		Control	Advanced	Delayed	Drought
H1		817		47.5913	12.8364		1		10.03.2010	24.2	0	38.6		NA	69	85		05.05.2010	17.06.2010	16.0845	15.6065		50	47	49	47
H3		1105		47.5607	12.7988		1		23.03.2010	45	0	74.2		97	82	98		10.05.2010	22.06.2010	12.8375	12.9656		63	65	72	51
H4		1330		47.5574	12.8074		0		23.03.2010	77.8	0	145.2		116	82	113		10.05.2010	22.06.2010	11.1606	11.9235		83	85	80	82
H5		1579		47.55930	12.81643		0		25.03.2010	58.8	0	103.4		114	84	119		26.05.2010	09.07.2010	15.75	15.6231		37	61	64	19
H6		1808		47.55537	12.82292		0		07.04.2010	142.8	0	226.4		145	97	156		09.06.2010	21.07.2010	16.5152	19.0398		48	45	44	12
H7		1984		47.55217	12.82993		0		07.04.2010	152.6	0	219.2		NA	97	NA		12.06.2010	25.07.2010	15.5515	16.937		37	37	36	17
HO1		841		47.60408	12.88078		1		09.03.2010	25.6	0	32		81	68	83		06.05.2010	18.06.2010	15.6947	14.3473		67	59	58	47
HO2		1045		47.58892	12.89323		1		09.03.2010	66	0	100.2		106	68	106		08.05.2010	20.06.2010	11.7936	12.6402		84	76	83	80
HO3		1333		47.58458	12.88730		0		24.03.2010	91.8	0	140.2		116	83	121		12.05.2010	24.06.2010	9.78598	10.697		67	72	71	51
HO4		1552		47.58308	12.88172		1		24.03.2010	89.8	0	121.2		118	82	121		27.05.2010	10.07.2010	13.7667	14.6574		46	46	52	19
HO5		1825		47.57780	12.87700		1		08.04.2010	214	0	304		156	98	156		24.06.2010	06.08.2010	16.9675	14.478		51	66	56	44
T1		714		47.6098	12.8992		0		20.02.2010	15.2	0	16.2		53	51	53		05.05.2010	17.06.2010	NA	NA		37	33	42	10
T4		641		47.6124	12.9424		0		20.02.2010	39.8	0	51.6		81	51	83		05.05.2010	17.06.2010	15.4602	14.2348		61	65	67	38
T5		746		47.6048	12.9463		0		20.02.2010	39.2	0	50		83	51	81		06.05.2010	18.06.2010	13.3011	13.8068		75	64	73	45
Wmb1		960		47.59604	12.92438		1		26.03.2010	17.8	0	37.6		88	85	96		06.05.2010	18.06.2010	14.5725	14.3092		83	85	88	64
