# Supplementary material for: Contrasting Effects of Extreme Drought and Snowmelt Patterns on Mountain Plants along an Elevation Gradient
Source: Front Plant Sci. 2017 Aug 29;8:1478. doi: 10.3389/fpls.2017.01478 (PMC5581835; doi:10.3389/fpls.2017.01478)
Supplement: Supplementary file 2 [file Table_2.XLSX]

## Sheet: Appendix 2 Species and traits
Appendix 2. Studied species and measured plant functional traits
co - control, ad - advanced snowmelt, de - delayed snowmelt, dr - extreme drought
Plot	Altitude, m a.s.l	Species	Altitudinal origin	Functional group		Vegetative growth traits															Sexual reproduction traits
						SLA, mm2/mg-1					Leaf nitrogen content, mg/g					Leaf carbon content, mg/g					Seed number					Seed weight, g
						co	ad	de	dr		co	ad	de	dr		co	ad	de	dr		co	ad	de	dr		co	ad	de	dr
T1	714	Campanula patula L.	Lowland	Forb		33.0251	27.1992	30.2773	33.8238		21	27	24	21		432	434	433	431		-	-	-	-		-	-	-	-
T1	714	Carex flacca Schreber	Lowland	Graminoid		22.0111	23.1403	27.9251	25.5785		21	26	21	19		477	481	475	474		-	-	-	-		-	-	-	-
T1	714	Crepis biennis L.	Lowland	Forb		26.5025	24.8493	29.8183	26.9603		-	-	-	-	-	-	-	-	-		-	-	-	-		-	-	-	-
T1	714	Dactylis glomerata L.	Lowland	Graminoid		24.0325	23.0446	23.955	24.351		28	26	25	29		454	451	455	471		333.1	334.1	164.6	230		0.652116	0.551835	0.442917	0.63333
T1	714	Holcus lanatus L.	Lowland	Graminoid		24.9636	24.3365	24.0544	26.9122		21	23	24	20		449	447	455	461		145.6	160.8	164.6	127.2		0.463235	0.497184	0.442917	0.434609
T1	714	Hypericum maculatum Crantz s.str	Upland	Forb		34.2138	34.455	33.8059	38.1899		28	23	24	28		472	473	474	470		-	-	-	-		-	-	-	-
T1	714	Lathyrus pratensis L.	Lowland	Legume		28.3674	25.3326	26.5377	28.3198		36	36	38	35		478	475	478	483		-	-	-	-		-	-	-	-
T1	714	Leucanthemum ircutianum Turcz.	Lowland	Forb		17.7667	18.4345	18.0012	19.5142		24	27	27	28		442	440	443	449		216.2	212.889	184.222	171.667		0.352321	0.401731	0.363939	0.385218
T1	714	Lotus corniculatus L. s.str	Lowland	Legume		26.6876	23.4956	26.9025	-		26	33	37	-		460	464	460	-		-	-	-	-		-	-	-	-
T1	714	Plantago lanceolata L.	Lowland	Forb		-	-	-	-		-	-	-	-		-	-	-	-		49.4	32	23.75	10.125		1.5724	1.5344	1.57285	1.65107
T4	641	Briza media L.	Lowland	Graminoid		26.86	25.0585	27.5738	29.9014		31	32	32	30		486	481	485	482		-	-	-	-		-	-	-	-
T4	641	Dactylis glomerata L.	Lowland	Graminoid		28.0046	30.7612	29.0514	32.8676		45	44	43	40		483	477	477	475		274.6	163	139.7	148.3		0.624702	0.754143	0.848583	0.547788
T4	641	Galium mollugo L.	Lowland	Forb		28.6976	29.0165	25.1302	29.3638		39	38	31	32		464	464	454	460		-	-	-	-		-	-	-	-
T4	641	Leucanthemum ircutianum Turcz.	Lowland	Forb		20.5503	19.6344	19.1933	22.3136		29	31	25	29		449	452	449	446		51.4	61	61.6667	28.75		0.28982	0.137775	0.254199	0.389345
T4	641	Lotus corniculatus L. s.str	Lowland	Legume		24.792	22.3626	23.8663	29.287		31	29	31	35		462	447	451	464		-	-	-	-		-	-	-	-
T4	641	Phyteuma orbiculare L.	Upland	Forb		20.5208	20.7568	20.032	22.7448		30	27	31	32		466	462	466	466		276	210.8	291.8	146.1		0.156116	0.188321	0.18021	0.173311
T4	641	Scabiosa lucida Vill.	Upland	Forb		-	-	-	-		-	-	-	-		-	-	-	-		56.5	-	49.5	44.8		1.15972	-	1.20381	1.59811
T5	746	Arrhenatherum elatius (L.) Beauv. ex J. & C. Presl	Lowland	Graminoid		-	-	-	-		-	-	-	-		-	-	-	-		43.6	31.7	44.3333	32.5		1.12276	1.43735	1.12215	1.35755
T5	746	Carex flacca Schreber	Lowland	Graminoid		21.4639	22.7926	22.9674	22.1752		-	-	-	-		-	-	-	-		169.9	146.9	124.4	170.6		0.717783	0.609397	0.73514	0.737968
T5	746	Chaerophyllum hirsutum L.	Lowland	Forb		-	-	-	-		-	-	-	-		-	-	-	-		120.6	-	145.1	119.111		2.43549	-	2.49021	2.62791
T5	746	Dactylis glomerata L.	Lowland	Graminoid		28.2075	24.4728	28.4075	30.5791		27	32	34	30		458	459	464	462		59.4444	-	68	70.25		0.52299	-	0.497413	0.504624
T5	746	Galium mollugo L.	Lowland	Forb		28.6347	30.2128	26.9355	30.32		-	-	-	-		-	-	-	-		-	-	-	-		-	-	-	-
T5	746	Leucanthemum ircutianum Turcz.	Lowland	Forb		18.26	21.403	21.1461	24.8638		-	-	-	-		-	-	-	-		-	-	-	-		-	-	-	-
T5	746	Lotus corniculatus L. s.str	Lowland	Legume		26.8203	25.8425	27.335	27.335		32	32	33	33		468	472	472	464		-	-	-	-		-	-	-	-
T5	746	Ranunculus acris L.	Lowland	Forb		-	-	-	-		-	-	-	-		-	-	-	-		58.5	56.5	64.9	42.6		2.78547	1.53089	2.35833	2.63584
T5	746	Trifolium pratense L.	Lowland	Legume		20.5003	30.508	-	-		39	36	35	-		466	464	462	-		-	-	-	-		-	-	-	-
H1	817	Briza media L.	Lowland	Graminoid		31.8849	35.7881	31.7942	27.7538		26	28	26	26		494	492	487	484		-	-	-	-		-	-	-	-
H1	817	Leontodon hispidus L. s.l.	Upland	Forb		25.1839	24.7198	24.4888	23.2214		20	21	21	16		425	429	421	419		-	-	-	-		-	-	-	-
H1	817	Lotus corniculatus L. s.str	Lowland	Legume		22.6915	27.6712	25.728	27.4177		35	32	33	32		479	478	473	469		-	-	-	-		-	-	-	-
H1	817	Prunella vulgaris L.	Lowland	Forb		-	-	-	-		-	-	-	-		-	-	-	-		34.4444	24.6667	42.4444	24.4		0.477953	0.543156	0.512518	0.537146
H1	817	Ranunculus acris L.	Lowland	Forb		17.5584	20.3585	17.7327	19.5222		20	21	20	20		428	428	436	424		-	-	-	-		-	-	-	-
H1	817	Trifolium pratense L.	Lowland	Legume		-	-	-	-		-	-	-	-		-	-	-	-		40.6	-	25.1	25.5		0.983267	-	1.12018	0.908828
H3	1105	Acinos alpinus (L.) Moench	Upland	Forb		19.6295	18.9501	20.1534	19.4417		23	23	20	22		482	484	486	486		104	-	-	42.4286		0.320794	-	-	0.3914
H3	1105	Anthyllis vulneraria ssp. alpestris L.	Upland	Legume		-	-	-	-		-	-	-	-		-	-	-	-		18.1	11.5	14.8889	10.5556		3.62117	2.93641	3.26938	3.98854
H3	1105	Dactylis glomerata L.	Lowland	Graminoid		22.8733	19.9209	25.0625	27.9584		34	35	31	48		468	474	471	479		16.5556	110.571	108.6	67.8		0.841278	0.502785	0.401068	0.646244
H3	1105	Hippocrepis comosa L.	Lowland	Legume		16.2684	17.1491	18.4029	18.267		40	37	40	43		460	464	467	461		-	-	-	-		-	-	-	-
H3	1105	Leontodon hispidus L. s.l.	Upland	Forb		28.4528	24.1539	27.51	27.6773		36	32	31	37		449	456	450	448		-	-	-	-		-	-	-	-
H3	1105	Lotus alpinus (DC.) Ramond	Upland	Legume		21.4286	-	20.3696	18.8979		32	33	-	31		468	466	-	465		-	-	-	-		-	-	-	-
H3	1105	Rhinanthus glacialis Personnat	Upland	Forb		-	-	-	-		-	-	-	-		-	-	-	-		26.1	33.8889	17.9	28.3333		1.66305	1.48715	2.16636	1.55715
H4	1330	Acinos alpinus (L.) Moench	Upland	Forb		14.9831	19.2446	17.0603	16.9392		27	29	28	25		485	487	479	482		-	-	-	-		-	-	-	-
H4	1330	Briza media L.	Lowland	Graminoid		20.3418	17.6561	19.8013	-		32	28	-	-		471	476	-	-		-	-	-	-		-	-	-	-
H4	1330	Crepis aurea (L.) Cass.	Upland	Forb		27.2347	29.1695	26.5667	31.3349		31	32	27	26		447	447	452	441		-	-	-	-		-	-	-	-
H4	1330	Hippocrepis comosa L.	Lowland	Legume		18.1232	-	17.665	16.7439		42	-	41	39		472	-	473	463		-	-	-	-		-	-	-	-
H4	1330	Lotus alpinus (DC.) Ramond	Upland	Legume		20.389	17.7429	21.4854	20.0757		38	33	32	36		474	465	465	470		-	-	-	-		-	-	-	-
H4	1330	Trifolium pratense L.	Lowland	Legume		-	-	-	-		-	-	-	-		-	-	-	-		8.77778	42.2222	8.83333	36.5		0.931204	0.785637	0.893551	1.22857
H5	1579	Acinos alpinus (L.) Moench	Upland	Forb		19.7375	20.4411	23.9822	18.7183		21	26	34	21		476	479	491	483		-	-	-	-		-	-	-	-
H5	1579	Carduus defloratus L. s.str	Upland	Forb		19.772	26.5564	23.1383	20.6291		29	42	34	33		434	471	452	447		-	-	-	-		-	-	-	-
H5	1579	Poa alpina L.	Upland	Graminoid		24.4793	26.2351	27.2172	21.9202		24	34	37	24		463	475	477	461		-	-	-	-		-	-	-	-
H5	1579	Potentilla erecta (L.) Rauschel	Lowland	Forb		27.5578	30.1177	30.8153	25.3768		26	24	27	23		463	461	468	450		-	-	-	-		-	-	-	-
H5	1579	Trifolium pratense L.	Lowland	Legume		19.3965	21.9837	23.1125	21.5538		42	38	43	36		466	459	460	458		-	-	-	-		-	-	-	-
H6	1808	Campanula scheuchzeri Vill.	Upland	Forb		19.2807	20.4027	23.8195	20.6687		37	32	36	27		473	468	471	481		81.5714	47.6	-	88.4286		0.0409779	0.0707759	-	0.0394428
H6	1.808	Carex sempervirens Vill.	Upland	Graminoid		-	-	-	-		-	-	-	-		-	-	-	-		11.2	9.4	13.7	16.7		0.915821	0.633827	0.608097	0.572291
H6	1808	Hieracium villosum Jacq.	Upland	Forb		28.8651	24.9365	26.469	23.2893		28	28	31	28		453	453	454	464		35	42.8571	30.5	52.6667		1.11011	1.36182	1.54854	1.79446
H6	1808	Lotus alpinus (DC.) Ramond	Upland	Legume		24.3189	23.4312	23.0083	20.5804		40	34	43	37		464	461	468	463		11.8	10.7	8.2	10.25		0.47429	0.265581	0.500746	0.264809
H6	1808	Sesleria albicans Kit. ex Schult.	Upland	Graminoid		-	-	-	-		-	-	-	-		-	-	-	-		31.1111	16.2222	19.1	19.1		0.59036	0.541845	0.554543	0.556217
H7	1984	Carex sempervirens Vill.	Upland	Graminoid		-	-	-	-		-	-	-	-		-	-	-	-		8.8	9.88889	11.9	11.8889		0.336688	0.296851	0.276726	0.281645
H7	1984	Gentiana aspera (Hegetschw.) Dost. ex Skal.	Upland	Forb		42.062	40.2055	41.4922	40.9298		26	27	33	26		473	481	478	472		-	-	-	-		-	-	-	-
H7	1984	Gentiana clusii Perr. et Song	Upland	Forb		-	-	-	-		-	-	-	-		-	-	-	-		73.4	96	108.857	59.6		0.926285	0.960678	0.946372	0.42517
H7	1984	Lotus alpinus (DC.) Ramond	Upland	Legume		23.5548	23.8315	23.3618	20.6044		37	36	40	35		462	462	461	456		-	-	-	-		-	-	-	-
HO1	841	Bellis perennis L.	Lowland	Forb		-	-	-	-		25	23	23	28		467	462	450	467		-	-	-	-		-	-	-	-
HO1	841	Carex flacca Schreber	Lowland	Graminoid		-	-	-	-		-	-	-	-		-	-	-	-		76.9	55.875	64.4	45.7		0.541751	0.361714	0.55406	0.914765
HO1	841	Cynosurus cristatus L.	Lowland	Graminoid		-	-	-	-		37	33	41	38		500	492	503	501		246.5	287.8	159	189.2		0.704737	0.560519	0.838245	0.547253
HO1	841	Dactylis glomerata L.	Lowland	Graminoid		33.4055	37.8395	34.7827	38.4839		32	31	33	33		476	477	479	477		-	-	-	-		-	-	-	-
HO1	841	Lysimachia nemorum L.	Lowland	Forb		21.4122	29.2552	32.5057	30.5363		19	17	18	18		478	482	479	478		-	-	-	-		-	-	-	-
HO1	841	Ranunculus acris L.	Lowland	Forb		-	-	-	-		-	-	-	-		-	-	-	-		47.9	40.9	50	36.6667		1.52317	1.50444	1.58434	1.49029
HO1	841	Trifolium pratense L.	Lowland	Legume		24.683	28.3634	27.2131	26.4355		37	41	38	43		474	475	476	480		-	-	-	-		-	-	-	-
HO2	1045	Anthoxanthum odoratum L.	Lowland	Graminoid		-	-	-	-		-	-	-	-		-	-	-	-		19.8	19.7	18.4	20.7		0.529769	0.782926	0.567435	0.467981
HO2	1045	Carex flacca Schreber	Lowland	Graminoid		-	-	-	-		-	-	-	-		-	-	-	-		77.1	43.4444	-	76.8333		0.65581	0.742556	-	0.596737
HO2	1045	Crepis aurea (L.) Cass.	Upland	Forb		38.5004	37.9675	41.5496	34.689		-	-	-	-		-	-	-	-		-	-	-	-		-	-	-	-
HO2	1045	Cynosurus cristatus L.	Lowland	Graminoid		-	-	-	-		-	-	-	-		-	-	-	-		167.4	154.111	158.5	159.8		0.372073	0.413627	0.37579	0.395642
HO2	1045	Dactylis glomerata L.	Lowland	Graminoid		-	-	-	-		-	-	-	-		-	-	-	-		242.8	111	-	140.444		0.557155	0.525469	-	0.651046
HO2	1045	Plantago lanceolata L.	Lowland	Forb		28.485	24.8923	24.8196	28.9834		-	-	-	-		-	-	-	-		-	-	-	-		-	-	-	-
HO2	1045	Trifolium pratense L.	Lowland	Legume		28.0983	24.5979	28.5269	33.3842		41	39	40	47		466	475	470	479		30.9	-	29	60		1.02985	-	0.936311	1.01221
HO2	1045	Veronica chamaedrys L. s.l.	Lowland	Forb		30.5056	27.9102	29.7851	38.0525		-	-	-	-		-	-	-	-		-	-	-	-		-	-	-	-
HO3	1333	Chaerophyllum hirsutum L.	Lowland	Forb		26.3561	22.1147	26.7577	23.9571		37	36	38	40		459	455	459	457		114.7	62.3	108.889	163.3		2.89664	2.63161	2.81125	2.40359
HO3	1333	Dactylis glomerata L.	Lowland	Graminoid		22.7365	24.846	29.8425	27.6302		39	39	44	40		465	478	479	480		-	-	-	-		-	-	-	-
HO3	1333	Geum rivale L.	Lowland	Forb		22.9918	23.6362	23.7097	24.7163		31	27	31	32		456	464	456	455		-	-	-	-		-	-	-	-
HO3	1333	Hypericum maculatum Crantz s.str	Upland	Forb		34.2987	30.3998	33.577	29.5061		36	32	33	32		479	476	480	474		-	-	-	-		-	-	-	-
HO3	1333	Veronica chamaedrys L. s.l.	Lowland	Forb		30.6136	30.6937	32.5432	32.0716		22	24	29	29		470	472	474	479		-	-	-	-		-	-	-	-
HO4	1552	Carex sempervirens Vill.	Upland	Graminoid		-	-	-	-		-	-	-	-		-	-	-	-		26.4	28.5	22.9	19.6		0.879002	0.855172	0.814076	0.667911
HO4	1552	Hypericum maculatum Crantz s.str	Upland	Forb		28.1341	22.1179	23.9139	23.6064		40	32	35	33		479	482	476	481		-	-	-	-		-	-	-	-
HO4	1552	Leontodon hispidus L. s.l.	Upland	Forb		30.2485	28.4859	29.0035	25.1242		33	27	29	29		447	443	448	445		62.5	51.1	56.4	29.7		0.984595	1.0828	1.05808	1.03477
HO4	1552	Lotus alpinus (DC.) Ramond	Upland	Legume		25.6792	28.4011	24.2503	21.9138		36	41	31	35		473	472	464	465		-	-	-	-		-	-	-	-
HO4	1552	Phyteuma orbiculare L.	Upland	Forb		20.4826	19.9662	20.2647	24.386		33	31	36	32		472	464	475	478		-	-	-	-		-	-	-	-
HO4	1552	Ranunculus acris L.	Lowland	Forb		-	-	-	-		-	-	-	-		-	-	-	-		43.6	43.1	-	24.7143		2.45207	2.85067	-	2.66693
HO4	1552	Scabiosa lucida Vill.	Upland	Forb		-	-	-	-		-	-	-	-		-	-	-	-		69.3333	55.6	86.9	51.3		0.878468	0.942253	0.411337	0.322095
HO4	1552	Trifolium pratense L.	Lowland	Legume		-	-	-	-		-	-	-	-		-	-	-	-		7.33333	6.6	35	16.9		1.19172	1.24875	0.954984	1.14026
HO5	1825	Bellis perennis L.	Lowland	Forb		29.8742	35.6482	41.3279	36.5914		-	-	-	-		-	-	-	-		-	-	-	-		-	-	-	-
HO5	1825	Campanula scheuchzeri Vill.	Upland	Forb		26.1011	27.8009	23.5908	20.4402		38	38	38	20		482	486	481	454		-	-	-	-		-	-	-	-
HO5	1825	Carex firma Host	Upland	Graminoid		-	-	-	-		-	-	-	-		-	-	-	-		12	8.25	13.3	12.8		0.489472	0.533229	0.525455	0.384901
HO5	1825	Leontodon hispidus L. s.l.	Upland	Forb		28.2164	36.3577	45.0415	27.064		-	-	-	-		-	-	-	-		-	-	-	-		-	-	-	-
HO5	1825	Lotus alpinus (DC.) Ramond	Upland	Legume		18.7742	23.8416	22.3216	22.234		-	-	-	-		-	-	-	-		-	-	-	-		-	-	-	-
HO5	1825	Trifolium pratense L.	Lowland	Legume		25.7723	26.179	30.4919	-		46	48	51	-		466	471	471	-		-	-	-	-		-	-	-	-
Wmb1	960	Cynosurus cristatus L.	Lowland	Graminoid		-	-	-	-		-	-	-	-		-	-	-	-		93.9	45.6	69.1	46.2		0.403127	0.521264	0.39218	0.407941
Wmb1	960	Dactylis glomerata L.	Lowland	Graminoid		31.1227	28.3073	28.663	34.7188		30	30	27	30		476	471	473	470		78.6	52.7	66.7	99.8		0.382195	0.368145	0.412549	0.42696
Wmb1	960	Leontodon hispidus L. s.l.	Upland	Forb		29.6902	29.7256	29.3371	26.6975		26	25	26	24		429	429	436	423		-	-	-	-		-	-	-	-
Wmb1	960	Lotus corniculatus L. s.str	Lowland	Legume		25.908	23.6592	-	27.6906		33	-	32	32		458	-	463	465		-	-	-	-		-	-	-	-
Wmb1	960	Plantago lanceolata L.	Lowland	Forb		-	-	-	-		-	-	-	-		-	-	-	-		34.7	54.6	39.2	43.1		1.68755	1.59295	1.71331	1.52474
Wmb1	960	Potentilla erecta (L.) Rauschel	Lowland	Forb		28.3626	30.3661	27.0283	27.8726		22	23	21	22		459	462	459	461		-	-	-	-		-	-	-	-
Wmb1	960	Prunella vulgaris L.	Lowland	Forb		-	-	-	-		-	-	-	-		-	-	-	-		16.4	31.5	23.8	16.5556		0.404367	0.47749	0.405323	0.442171
Wmb1	960	Trifolium pratense L.	Lowland	Legume		23.7971	22.1796	-	23.3133		32	36	-	33		453	457	-	459		18.3333	13.4	26.8889	20.1		0.83862	0.872536	0.635098	0.99964
